# Supplementary material for: Recent Antifungal Pipeline Developments against Candida auris: A Systematic Review
Source: J Fungi (Basel). 2022 Oct 28;8(11):1144. doi: 10.3390/jof8111144 (PMC9695453; doi:10.3390/jof8111144)
Supplement: Supplementary file 1 [file jof-08-01144-s001.zip]

Archive with 1 entries (1 files):
- jof-1945909-supplementary.pdf
